# Supplementary material for: Chronic low back pain and postural instability: interaction effects of pain severity, age, BMI, and disability
Source: Front Public Health. 2025 Jan 17;13:1497079. doi: 10.3389/fpubh.2025.1497079 (PMC11782224; doi:10.3389/fpubh.2025.1497079)
Supplement: Supplementary file 1 [file Table_1.xlsx]

## Sheet: Sheet1
Group	Age	Sex	BMI	Duration of CLBP (years)	Pain Severity (VAS)	ODI Score	Physical Activity Level	Smoking Status	Work Status
CLBP	50.72	Female	28.43	14.05	7.19	53.44	Moderate	Non-smoker	Unemployed
CLBP	44.18	Male	26.71	9.82	9.48	2.98	Low	Non-smoker	Employed
CLBP	52.27	Female	27.57	3.04	6.55	29.29	Low	Non-smoker	Employed
CLBP	61.29	Male	29.46	6.68	6.65	28.85	Low	Non-smoker	Unemployed
CLBP	43.19	Male	24.09	3.73	5.66	13.11	Moderate	Non-smoker	Unemployed
CLBP	43.19	Female	35.15	1.55	5.11	22.68	Low	Non-smoker	Employed
CLBP	61.87	Male	23.38	11.48	7.46	17.62	Moderate	Non-smoker	Employed
CLBP	53.5	Male	22.59	15.71	5.1	61.13	Moderate	Non-smoker	Unemployed
CLBP	40.76	Female	31.6	1.49	6.4	48.72	Low	Smoker	Employed
CLBP	51.19	Male	30.21	9.92	5.63	53.83	Moderate	Non-smoker	Unemployed
CLBP	40.83	Female	29.57	4.7	6.97	45.47	Low	Non-smoker	Unemployed
CLBP	40.8	Female	29.59	5.41	6.77	17.34	Low	Smoker	Unemployed
CLBP	48.09	Female	27.15	4.95	7.75	26.53	Moderate	Non-smoker	Employed
CLBP	25.89	Male	23.79	3.78	5.59	41.94	Moderate	Smoker	Unemployed
CLBP	27.83	Male	27.49	7.71	5.92	15.92	Moderate	Non-smoker	Employed
CLBP	39.81	Female	24.63	3.93	4.93	45.34	Moderate	Non-smoker	Employed
CLBP	35.17	Male	30.91	8.66	5.68	30.85	Low	Smoker	Employed
CLBP	48.84	Female	26.64	7.28	6.83	28.8	Moderate	Non-smoker	Employed
CLBP	36.25	Female	24.06	6.47	7.36	45.31	Moderate	Non-smoker	Unemployed
CLBP	31.05	Female	25.98	3.6	5.01	41.25	Moderate	Non-smoker	Unemployed
CLBP	60.7	Male	28.77	5.02	7.52	29.01	Low	Smoker	Unemployed
CLBP	43.27	Male	25.06	10.75	8.2	52.12	Moderate	Non-smoker	Employed
CLBP	46.3	Female	24.08	9.65	6.88	18.07	Low	Non-smoker	Employed
CLBP	30.93	Male	28.13	3.3	8.93	43.86	Low	Non-smoker	Employed
CLBP	39.99	Male	28.13	7.93	5.22	43.52	High	Non-smoker	Unemployed
CLBP	46.74	Female	25.27	10.73	4.56	29.79	Low	Non-smoker	Employed
CLBP	33.74	Female	25.41	0.32	3.81	39.46	High	Non-smoker	Unemployed
CLBP	49.47	Female	28.08	9.84	8.39	15.48	Moderate	Non-smoker	Unemployed
CLBP	39.41	Female	21.7	4.65	7.22	48.55	Low	Non-smoker	Employed
CLBP	42.6	Male	21.85	9.95	6.22	31.69	Moderate	Smoker	Unemployed
CLBP	39.4	Female	24.47	4.22	6.69	26.55	Moderate	Non-smoker	Employed
CLBP	64.68	Female	26.39	-0.26	4.72	50.44	Moderate	Non-smoker	Unemployed
CLBP	45.46	Male	28.38	0.5	9.72	23.79	Moderate	Non-smoker	Unemployed
CLBP	34.71	Male	32.81	7.71	6.48	13.09	Moderate	Non-smoker	Employed
CLBP	54.07	Female	30.46	8.62	6.45	10.84	Moderate	Non-smoker	Employed
CLBP	33.03	Female	26.59	3.61	7.32	43.71	Moderate	Non-smoker	Unemployed
CLBP	47.75	Female	27.13	10.25	6.97	15.04	Low	Smoker	Unemployed
CLBP	25.42	Female	23.39	0.36	6.61	61.17	Moderate	Non-smoker	Employed
CLBP	31.92	Male	27.13	7.22	5.19	2.85	Low	Non-smoker	Unemployed
CLBP	47.63	Male	26.1	2.29	6.96	60.29	High	Smoker	Unemployed
CLBP	53.21	Female	28.43	4.7	8.93	37.71	High	Non-smoker	Unemployed
CLBP	47.37	Female	24.06	7.7	8.18	33.03	Low	Non-smoker	Employed
CLBP	44.41	Female	29.17	3.8	8.53	26.22	Moderate	Smoker	Unemployed
CLBP	42.5	Female	33.02	5.85	5.58	40.57	High	Non-smoker	Unemployed
CLBP	30.37	Male	26.79	11.83	4.91	33.93	Low	Non-smoker	Employed
CLBP	38.19	Male	28.73	5.02	6.12	51.27	Moderate	Non-smoker	Employed
CLBP	40.86	Female	29.82	11.09	6.38	36.24	High	Smoker	Unemployed
CLBP	56.49	Female	25.68	2.64	7.83	36.78	Low	Non-smoker	Employed
CLBP	49.14	Female	28.05	9.78	3.93	28.97	Moderate	Non-smoker	Unemployed
CLBP	27.44	Female	27.25	13.7	8.44	33.63	Low	Non-smoker	Employed
CLBP	48.94	Female	27.57	-3.13	6.08	39.18	High	Non-smoker	Employed
CLBP	41.63	Male	24.26	4.07	5.7	8.51	High	Smoker	Unemployed
CLBP	38.63	Male	27.29	9.98	4.88	14.01	High	Non-smoker	Employed
CLBP	51.9	Male	29.09	6.63	3.98	45.8	Moderate	Smoker	Employed
CLBP	56.22	Female	32.71	9.1	7.45	37.1	Moderate	Smoker	Employed
CLBP	55.19	Male	30.85	4.9	6.4	31.7	Moderate	Non-smoker	Unemployed
CLBP	36.96	Male	35.38	7.87	4.49	34.78	Low	Non-smoker	Employed
CLBP	42.42	Female	24.28	6.83	4.49	39.78	Moderate	Non-smoker	Employed
CLBP	49.01	Male	30.51	12.52	5.83	26.3	Low	Non-smoker	Unemployed
CLBP	55.65	Female	27.9	8.59	8.64	22.67	Moderate	Non-smoker	Employed
CLBP	40.66	Male	35.52	8.95	5.94	37.48	Low	Non-smoker	Unemployed
CLBP	43.69	Male	24.13	5.73	4.2	19.63	Low	Non-smoker	Employed
CLBP	34.2	Female	24.01	5.4	5.96	40.71	Low	Non-smoker	Unemployed
CLBP	33.28	Male	24.92	5.64	5.92	8.62	Moderate	Non-smoker	Employed
CLBP	53.97	Male	19.13	9.2	2.52	50.14	Low	Smoker	Unemployed
CLBP	59.57	Male	25.2	5.69	6.22	41.68	Moderate	Non-smoker	Employed
CLBP	44.86	Female	24.32	8.75	5.98	38.39	Low	Non-smoker	Employed
CLBP	55.94	Male	27.77	16.42	7.27	49.44	Low	Smoker	Employed
CLBP	49.32	Female	28.5	11.25	8.89	59.82	Moderate	Smoker	Employed
CLBP	38.96	Male	34.33	6.1	7.88	49.92	Moderate	Non-smoker	Employed
CLBP	49.32	Male	30.81	12.67	5.92	6.52	Low	Non-smoker	Employed
CLBP	61.44	Female	25.01	5.75	4.75	15.05	Moderate	Non-smoker	Unemployed
CLBP	45.23	Female	23.79	-1.26	9.9	25	Moderate	Non-smoker	Employed
CLBP	61.72	Female	29.07	3.17	6.38	34.9	Moderate	Smoker	Employed
CLBP	18.62	Female	22.18	-0.54	6.32	42.37	Low	Non-smoker	Unemployed
CLBP	54.07	Female	34.16	5.99	6.27	23.47	Low	Non-smoker	Unemployed
CLBP	46.5	Male	31.68	7.58	6.58	37.34	Moderate	Non-smoker	Employed
CLBP	42.52	Male	25.42	14.71	6.1	23.02	Low	Non-smoker	Employed
CLBP	46.55	Female	20.69	8.91	5.5	25.2	Moderate	Non-smoker	Employed
CLBP	25.13	Male	32.34	6.56	5.53	13.12	Moderate	Non-smoker	Unemployed
CLBP	43.34	Male	26.76	11.07	6.25	20.47	High	Non-smoker	Unemployed
CLBP	49.28	Male	31.9	-2.01	5.54	13.95	Moderate	Non-smoker	Employed
CLBP	60.82	Male	21.14	8.51	5.3	19.67	High	Non-smoker	Unemployed
CLBP	40.26	Female	24.92	10.81	6.45	50.52	Low	Non-smoker	Unemployed
CLBP	37.27	Female	27.22	1.14	5.94	20.07	Moderate	Smoker	Unemployed
CLBP	40.43	Female	27.38	12.42	8.41	74.51	Moderate	Smoker	Unemployed
CLBP	55.03	Male	25.49	8.96	2.59	42	Moderate	Non-smoker	Employed
CLBP	48.99	Male	29.57	5.71	7.83	37.31	Moderate	Non-smoker	Employed
Asymptomatic	38.71	Male	22.49				Moderate	Non-smoker	Employed
Asymptomatic	48.93	Male	25.36				High	Non-smoker	Employed
Asymptomatic	44.85	Female	26.17				Moderate	Non-smoker	Employed
Asymptomatic	53.39	Female	27.39				Moderate	Non-smoker	Unemployed
Asymptomatic	37.02	Female	28.01				Moderate	Non-smoker	Employed
Asymptomatic	40.69	Male	22.31				Moderate	Non-smoker	Employed
Asymptomatic	40.06	Female	21.04				Low	Non-smoker	Employed
Asymptomatic	29.56	Female	29.76				Low	Non-smoker	Unemployed
Asymptomatic	46.8	Female	26.83				Moderate	Non-smoker	Employed
Asymptomatic	46.46	Female	23.48				Low	Non-smoker	Employed
Asymptomatic	43.95	Male	30.61				Low	Smoker	Employed
Asymptomatic	41.6	Male	26.16				Low	Smoker	Employed
Asymptomatic	30.03	Male	29.46				Low	Non-smoker	Unemployed
Asymptomatic	39.78	Female	26.01				Low	Non-smoker	Unemployed
Asymptomatic	40.54	Male	32.19				High	Non-smoker	Employed
Asymptomatic	36.04	Male	31.24				Moderate	Non-smoker	Unemployed
Asymptomatic	42.32	Male	25.03				Moderate	Smoker	Unemployed
Asymptomatic	47.86	Male	28.81				Moderate	Smoker	Unemployed
Asymptomatic	62.38	Female	27.8				Low	Non-smoker	Employed
Asymptomatic	45.61	Female	30.04				High	Non-smoker	Employed
Asymptomatic	46.42	Male	22.81				Moderate	Non-smoker	Employed
Asymptomatic	43.17	Male	27.93				Low	Non-smoker	Unemployed
Asymptomatic	25.1	Male	29.08				Moderate	Smoker	Employed
Asymptomatic	43.64	Male	20.35				Moderate	Non-smoker	Employed
Asymptomatic	44.49	Male	22.13				High	Non-smoker	Employed
Asymptomatic	68.04	Male	19.48				Moderate	Non-smoker	Unemployed
Asymptomatic	42.01	Male	24.96				Moderate	Non-smoker	Employed
Asymptomatic	46.86	Female	28.02				Low	Non-smoker	Unemployed
Asymptomatic	43.56	Female	30.46				High	Smoker	Unemployed
Asymptomatic	32.45	Male	26.03				Low	Smoker	Employed
Asymptomatic	55.1	Male	30.85				High	Non-smoker	Unemployed
Asymptomatic	51.27	Female	21.52				Moderate	Non-smoker	Employed
Asymptomatic	51.65	Male	20.52				Moderate	Non-smoker	Unemployed
Asymptomatic	34.99	Female	25.63				Moderate	Non-smoker	Employed
Asymptomatic	57.65	Female	26.99				Low	Non-smoker	Unemployed
Asymptomatic	30.16	Male	25.7				Low	Non-smoker	Unemployed
Asymptomatic	49.65	Male	19.39				Low	Non-smoker	Unemployed
Asymptomatic	65.37	Female	25.52				Low	Smoker	Unemployed
Asymptomatic	34.19	Male	21.76				Moderate	Non-smoker	Employed
Asymptomatic	38.35	Female	27.88				Moderate	Smoker	Employed
Asymptomatic	44.88	Female	26.94				Low	Non-smoker	Unemployed
Asymptomatic	38.97	Female	22.89				High	Non-smoker	Employed
Asymptomatic	28.7	Male	24.21				Moderate	Smoker	Employed
Asymptomatic	44.57	Female	22.52				High	Non-smoker	Unemployed
Asymptomatic	33.49	Male	25.61				High	Non-smoker	Unemployed
Asymptomatic	48.54	Female	28.76				Low	Non-smoker	Unemployed
Asymptomatic	34.89	Female	22.74				Moderate	Non-smoker	Employed
Asymptomatic	59.09	Male	27.36				Moderate	Smoker	Unemployed
Asymptomatic	36.22	Female	24.16				Moderate	Non-smoker	Employed
Asymptomatic	40.74	Female	23.34				Low	Non-smoker	Unemployed
Asymptomatic	51.87	Male	25.47				Moderate	Smoker	Employed
Asymptomatic	31.84	Male	22.59				Low	Non-smoker	Unemployed
Asymptomatic	46.13	Male	24.08				Low	Smoker	Unemployed
Asymptomatic	56.71	Male	22.09				Moderate	Smoker	Employed
Asymptomatic	28.15	Male	31.89				Moderate	Non-smoker	Unemployed
Asymptomatic	45.71	Female	25.91				Moderate	Smoker	Employed
Asymptomatic	46.45	Male	23.63				Low	Non-smoker	Unemployed
Asymptomatic	51.56	Male	26.46				Moderate	Non-smoker	Unemployed
Asymptomatic	31.78	Female	25.45				Low	Non-smoker	Employed
Asymptomatic	30.96	Male	25.11				Low	Non-smoker	Unemployed
Asymptomatic	49.02	Female	27.7				High	Smoker	Unemployed
Asymptomatic	46.81	Male	28.15				High	Smoker	Employed
Asymptomatic	46.35	Male	24.16				Moderate	Non-smoker	Employed
Asymptomatic	47.3	Female	24.01				Moderate	Non-smoker	Unemployed
Asymptomatic	37.24	Female	24.95				Moderate	Smoker	Unemployed
Asymptomatic	46.18	Female	18.66				Moderate	Non-smoker	Unemployed
Asymptomatic	46.77	Female	21.1				Low	Smoker	Unemployed
Asymptomatic	36.9	Female	30.04				Moderate	Non-smoker	Employed
Asymptomatic	62.18	Male	30.9				Moderate	Non-smoker	Unemployed
Asymptomatic	48.54	Male	25.03				Low	Non-smoker	Employed
Asymptomatic	32.23	Female	27.59				Moderate	Non-smoker	Employed
Asymptomatic	50.33	Female	26.76				Moderate	Non-smoker	Employed
Asymptomatic	34.35	Female	35.34				Low	Non-smoker	Employed
Asymptomatic	51.61	Male	29.27				Low	Non-smoker	Employed
Asymptomatic	55.25	Male	25.4				Moderate	Smoker	Employed
Asymptomatic	35.86	Female	22.84				Low	Non-smoker	Unemployed
Asymptomatic	53.34	Male	20.82				Moderate	Non-smoker	Employed
Asymptomatic	47.95	Female	26.43				Moderate	Non-smoker	Employed
Asymptomatic	51.96	Female	23.46				Moderate	Non-smoker	Employed
Asymptomatic	62.49	Male	21.39				Moderate	Non-smoker	Employed
Asymptomatic	41.5	Female	23.8				Moderate	Non-smoker	Employed
Asymptomatic	36.51	Female	22.45				Moderate	Non-smoker	Employed
Asymptomatic	35.18	Male	31.03				Moderate	Smoker	Employed
Asymptomatic	35.91	Female	28.53				Moderate	Smoker	Unemployed
Asymptomatic	43.14	Male	25.78				Low	Non-smoker	Employed
Asymptomatic	47.24	Female	30.39				Moderate	Smoker	Employed
Asymptomatic	46.61	Male	26.04				Moderate	Non-smoker	Employed
Asymptomatic	52.01	Female	23.13				Moderate	Non-smoker	Unemployed
